# Supplementary material for: Human occupation of northern India spans the Toba super-eruption ~74,000 years ago
Source: Nat Commun. 2020 Feb 25;11:961. doi: 10.1038/s41467-020-14668-4 (PMC7042215; doi:10.1038/s41467-020-14668-4)
Supplement: Supplementary file 4 — Source Data [file 41467_2020_14668_MOESM4_ESM.xlsx]

## Sheet: Figure 5a Raw Materials
	% Agate	% Chalcedonny	% Chert	% Limestone	% Mudstone	% Quartz
Dhaba 1Post	0	0	9.84848	83.3333	6.06061	0.757576
Dhaba 1Pre	0	0	6.11961	92.7677	0.834492	0.278164
Dhaba 2A	0	75	25	0	0	0
Dhaba 2B	0	0	100	0	0	0
Dhaba 2C	12.5	12.5	37.5	25	0	12.5
Dhaba 2D	5.88235	23.5294	11.7647	58.8235	0	0
Dhaba 2E	0	0.497512	0.497512	90.9204	0.995025	7.08955
Dhaba 2F	0	0.294985	1.17994	80.826	0	17.6991
Dhaba 2H	0	0	0	89.7436	2.5641	7.69231
Dhaba 2I	0	0	0.156006	97.9719	0	1.87207
Dhaba 3A	31.25	25	25	6.25	6.25	6.25
Dhaba 3B	22.2222	55.5556	11.1111	11.1111	0	0
Dhaba 3D	26.087	26.087	4.34783	17.3913	0	26.087
Dhaba 3E	10.8696	13.0435	6.52174	60.8696	0	8.69565
Dhaba 3F	15.1515	20.202	5.30303	44.9495	0.757576	13.6364
Dhaba 3G	0	0	0	86.2319	3.62319	10.1449
Dhaba 3H	0	0.645161	2.58065	36.129	0.645161	60

## Sheet: Figure 5b Dorsal Scar Pattern
	% Bidirectional	% From Proximal	% Strongly Radial	% Weakly Radial	% Other	% Unidientifiable
Dhaba 1Post	1.51515	14.3939	0.757576	5.30303	3.0303	75
Dhaba 1Pre	0.973574	11.822	2.22531	5.14604	2.50348	77.3296
Dhaba 2A	0	0	0	0	0	100
Dhaba 2B	0	0	0	0	0	100
Dhaba 2C	0	0	0	12.5	0	87.5
Dhaba 2D	5.88235	11.7647	0	0	11.7647	70.5882
Dhaba 2E	0.870647	18.0348	2.48756	6.21891	3.60697	68.7811
Dhaba 2E/F	0.884956	15.0442	0.589971	6.48968	0.589971	76.4012
Dhaba 2F	0	4.7619	4.7619	4.7619	0	85.7143
Dhaba 2H	0	12.8205	0	5.12821	0	82.0513
Dhaba 2I	0.468019	14.6646	0.468019	4.05616	0.780031	79.5632
Dhaba 3A	0	6.25	0	0	6.25	87.5
Dhaba 3B	11.1111	22.2222	0	0	0	66.6667
Dhaba 3D	4.34783	13.0435	4.34783	8.69565	0	69.5652
Dhaba 3E	2.17391	23.913	0	6.52174	0	67.3913
Dhaba 3F	1.76768	19.9495	1.76768	2.27273	3.0303	71.2121
Dhaba 3G	0	21.7391	0.724638	1.44928	0	76.087
Dhaba 3H	1.29032	10.9677	0.645161	1.29032	1.29032	84.5161

## Sheet: Figure 5a Chi Square
Stratum	Chert, Chalcedony and Agate	Limestone	Mudstone	Quartz	Row Totals
Dhaba 2 Strata 2A-D, Dhaba 3 Strata 3A-H	235 (71.04) [378.38]	399 (663.54) [105.46]	10 (7.66) [0.71]	173 (74.76) [129.10]	817
Dhaba 2 Strata E-I	14 (160.35) [133.57]	1682 (1497.63) [22.70]	9 (17.29) [3.98]	139 (168.73) [5.24]	1844
Dhaba 1 Upper	13 (11.83) [0.12]	110 (110.45) [0.00]	8 (1.28) [35.46]	5 (12.44) [4.45]	136
Dhaba 1 Lower	44 (62.78) [5.62]	667 (586.38) [11.08]	6 (6.77) [0.09]	5 (66.07) [56.44]	722
Column Totals	306	2858	33	322	3519 (Grand Total)

## Sheet: Figure 5b Chi Square
Stratum	Strongly Radial	Weakly Radial	Bidirectional	From Proximal	Row Totals
Dhaba 2 Strata A-D and Dhaba 3 Strata A-H	10 (12.44) [0.48]	19 (38.48) [9.86]	13 (8.21) [2.79]	145 (127.87) [2.29]	187
Dhaba 2, Strata E-I	26 (28.99) [0.31]	101 (89.72) [1.42]	13 (19.15) [1.97]	296 (298.14) [0.02]	436
Dhaba 1 Upper	5 (1.93) [0.45]	7 (5.97) [0.18]	5 (1.27) [0.41]	19 (19.83) [0.03]	29
Dhaba 1 Lower	16 (9.64) [4.19]	37 (29.84) [1.72]	7 (6.37) [0.06]	85 (99.15) [2.02]	145
Column Totals	53	164	35	545	797 (Grand Total)
